# Supplementary material for: A Conserved LIR Motif in Connexins Mediates Ubiquitin-Independent Binding to LC3/GABARAP Proteins
Source: Cells. 2020 Apr 7;9(4):902. doi: 10.3390/cells9040902 (PMC7226732; doi:10.3390/cells9040902)
Supplement: Supplementary file 1 [file cells-09-00902-s001.zip]

Archive with 3 entries (3 files):
- Figures S1 & S2.pdf
- Figures S3 & S4.pdf
- Table S1.pdf
